# Supplementary material for: Cell division in Escherichia coli cultures monitored at single cell resolution
Source: BMC Microbiol. 2008 Apr 23;8:68. doi: 10.1186/1471-2180-8-68 (PMC2377270; doi:10.1186/1471-2180-8-68)
Supplement: Additional file 4 — Sequence of plasmid pMSLuxR. [file 1471-2180-8-68-S4.txt]

LOCUS       pMSluxR      5168 bp    DNA   CIRCULAR SYN        21-APR-2008
FEATURES             Location/Qualifiers
     CDS             complement (2469..3263)
                     /gene="kanamycin resistance gene"
     CDS             complement (3487..4239)
                     /gene="luxR"
     misc_feature    4327..4388
                     /"lux-box"
     CDS             4433..5149
                     /gene="GFP"
                     /product="GFP mut 2 coding sequence"
BASE COUNT     1382 a   1111 c   1060 g   1615 t
ORIGIN      
        1 ctagaggcat caaataaaac gaaaggctca gtcgaaagac tgggcctttc gttttatctg
       61 ttgtttgtcg gtgaacgctc tcctgagtag gacaaatccg ccgccctaga cctagggtac
      121 gggttttgct gcccgcaaac gggctgttct ggtgttgcta gtttgttatc agaatcgcag
      181 atccggcttc aggtttgccg gctgaaagcg ctatttcttc cagaattgcc atgatttttt
      241 ccccacggga ggcgtcactg gctcccgtgt tgtcggcagc tttgattcga taagcagcat
      301 cgcctgtttc aggctgtcta tgtgtgactg ttgagctgta acaagttgtc tcaggtgttc
      361 aatttcatgt tctagttgct ttgttttact ggtttcacct gttctattag gtgttacatg
      421 ctgttcatct gttacattgt cgatctgttc atggtgaaca gctttaaatg caccaaaaac
      481 tcgtaaaagc tctgatgtat ctatcttttt tacaccgttt tcatctgtgc atatggacag
      541 ttttcccttt gatatctaac ggtgaacagt tgttctactt ttgtttgtta gtcttgatgc
      601 ttcactgata gatacaagag ccataagaac ctcagatcct tccgtattta gccagtatgt
      661 tctctagtgt ggttcgttgt ttttgcgtga gccatgagaa cgaaccattg agatcatgct
      721 tactttgcat gtcactcaaa aattttgcct caaaactggt gagctgaatt tttgcagtta
      781 aagcatcgtg tagtgttttt cttagtccgt tacgtaggta ggaatctgat gtaatggttg
      841 ttggtatttt gtcaccattc atttttatct ggttgttctc aagttcggtt acgagatcca
      901 tttgtctatc tagttcaact tggaaaatca acgtatcagt cgggcggcct cgcttatcaa
      961 ccaccaattt catattgctg taagtgttta aatctttact tattggtttc aaaacccatt
     1021 ggttaagcct tttaaactca tggtagttat tttcaagcat taacatgaac ttaaattcat
     1081 caaggctaat ctctatattt gccttgtgag ttttcttttg tgttagttct tttaataacc
     1141 actcataaat cctcatagag tatttgtttt caaaagactt aacatgttcc agattatatt
     1201 ttatgaattt ttttaactgg aaaagataag gcaatatctc ttcactaaaa actaattcta
     1261 atttttcgct tgagaacttg gcatagtttg tccactggaa aatctcaaag cctttaacca
     1321 aaggattcct gatttccaca gttctcgtca tcagctctct ggttgcttta gctaatacac
     1381 cataagcatt ttccctactg atgttcatca tctgagcgta ttggttataa gtgaacgata
     1441 ccgtccgttc tttccttgta gggttttcaa tcgtggggtt gagtagtgcc acacagcata
     1501 aaattagctt ggtttcatgc tccgttaagt catagcgact aatcgctagt tcatttgctt
     1561 tgaaaacaac taattcagac atacatctca attggtctag gtgattttaa tcactatacc
     1621 aattgagatg ggctagtcaa tgataattac tagtcctttt cctttgagtt gtgggtatct
     1681 gtaaattctg ctagaccttt gctggaaaac ttgtaaattc tgctagaccc tctgtaaatt
     1741 ccgctagacc tttgtgtgtt ttttttgttt atattcaagt ggttataatt tatagaataa
     1801 agaaagaata aaaaaagata aaaagaatag atcccagccc tgtgtataac tcactacttt
     1861 agtcagttcc gcagtattac aaaaggatgt cgcaaacgct gtttgctcct ctacaaaaca
     1921 gaccttaaaa ccctaaaggc ttaagtagca ccctcgcaag ctcgggcaaa tcgctgaata
     1981 ttccttttgt ctccgaccat caggcacctg agtcgctgtc tttttcgtga cattcagttc
     2041 gctgcgctca cggctctggc agtgaatggg ggtaaatggc actacaggcg ccttttatgg
     2101 attcatgcaa ggaaactacc cataatacaa gaaaagcccg tcacgggctt ctcagggcgt
     2161 tttatggcgg gtctgctatg tggtgctatc tgactttttg ctgttcagca gttcctgccc
     2221 tctgattttc cagtctgacc acttcggatt atcccgtgac aggtcattca gactggctaa
     2281 tgcacccagt aaggcagcgg tatcatcaac aggcttaccc gtcttactgt ccctagtgct
     2341 tggattctca ccaataaaaa acgcccggcg gcaaccgagc gttctgaaca aatccagatg
     2401 gagttctgag gtcattactg gatctatcaa caggagtcca agcgagctct cgaaccccag
     2461 agtcccgctc agaagaactc gtcaagaagg cgatagaagg cgatgcgctg cgaatcggga
     2521 gcggcgatac cgtaaagcac gaggaagcgg tcagcccatt cgccgccaag ctcttcagca
     2581 atatcacggg tagccaacgc tatgtcctga tagcggtccg ccacacccag ccggccacag
     2641 tcgatgaatc cagaaaagcg gccattttcc accatgatat tcggcaagca ggcatcgcca
     2701 tgggtcacga cgagatcctc gccgtcgggc atgcgcgcct tgagcctggc gaacagttcg
     2761 gctggcgcga gcccctgatg ctcttcgtcc agatcatcct gatcgacaag accggcttcc
     2821 atccgagtac gtgctcgctc gatgcgatgt ttcgcttggt ggtcgaatgg gcaggtagcc
     2881 ggatcaagcg tatgcagccg ccgcattgca tcagccatga tggatacttt ctcggcagga
     2941 gcaaggtgag atgacaggag atcctgcccc ggcacttcgc ccaatagcag ccagtccctt
     3001 cccgcttcag tgacaacgtc gagcacagct gcgcaaggaa cgcccgtcgt ggccagccac
     3061 gatagccgcg ctgcctcgtc ctgcagttca ttcagggcac cggacaggtc ggtcttgaca
     3121 aaaagaaccg ggcgcccctg cgctgacagc cggaacacgg cggcatcaga gcagccgatt
     3181 gtctgttgtg cccagtcata gccgaatagc ctctccaccc aagcggccgg agaacctgcg
     3241 tgcaatccat cttgttcaat catgcgaaac gatcctcatc ctgtctcttg atcagatctt
     3301 gatcccctgc gccatcagat ccttggcggc aagaaagcca tccagtttac tttgcagggc
     3361 ttcccaacct taccagaggg cgccccagct ggcaattccg acgtctaaga aaccattatt
     3421 atcatgacat taacctataa aaataggcgt atcacgaggc cctttcgtct tcacctcgag
     3481 gtcgacttaa tttttaaagt atgggcaatc aattgctcct gttaaaattg ctttagaaat
     3541 actttggcag cggtttgttg tattgagttt catttgcgca ttggttaaat ggaaagtgac
     3601 agtacgctca ctgcagccta atatttttga aatatcccaa gagctttttc cttcgcatgc
     3661 ccacgctaaa cattcttttt ctcttttggt taaatcgttg tttgatttat tatttgctat
     3721 atttattttt cgataattat caactagaga aggaacaatt aatggtatgt tcatacacgc
     3781 atgtaaaaat aaactatcta tatagttgtc tttttctgaa tgtgcaaaac taagcattcc
     3841 gaagccattg ttagccgtat gaatagggaa actaaaccca gtgataagac ctgatgtttt
     3901 cgcttcttta attacatttg gagatttttt atttacagca ttgttttcaa atatattcca
     3961 attaattggt gaatgattgg agttagaata atctactata ggatcatatt ttattaaatt
     4021 agcgtcatca taatattgcc tccatttttt agggtaatta tctagaattg aaatatcaga
     4081 tttaaccata gaatgaggat aaatgatcgc gagtaaataa tattcacaat gtaccatttt
     4141 agtcatatca gataagcatt gattaatatc attattgctt ctacaagctt taattttatt
     4201 aattattctg tatgtgtcgt cggcatttat gtttttcata cccatctctt tatccttacc
     4261 tattgtttgt cgcaagtttt gcgtgttata tatcattaaa acggtaatgg attgacattt
     4321 gaattcacat aagcacctgt aggatcgtac aggtttagcg aagaaaatgg tttgttatag
     4381 tcgaataact gcaggaggta cgatcctcta gatttaagaa ggagatatac atatgtctaa
     4441 aggtgaagaa ttattcactg gtgttgtccc aattttggtt gaattagatg gtgatgttaa
     4501 tggtcacaaa ttttctgtct ccggtgaagg tgaaggtgat gctacttacg gtaaattgac
     4561 cttaaaattt atttgtacta ctggtaaatt gccagttcca tggccaacct tagtcactac
     4621 tttcgcgtat ggtcttcaat gttttgctag atacccagat catatgaaac aacatgactt
     4681 tttcaagtct gccatgccag aaggttatgt tcaagaaaga actatttttt tcaaagatga
     4741 cggtaactac aagaccagag ctgaagtcaa gtttgaaggt gataccttag ttaatagaat
     4801 cgaattaaaa ggtattgatt ttaaagaaga tggtaacatt ttaggtcaca aattggaata
     4861 caactataac tctcacaatg tttacatcat ggctgacaaa caaaagaatg gtatcaaagt
     4921 taacttcaaa attagacaca acattgaaga tggttctgtt caattagctg accattatca
     4981 acaaaatact ccaattggtg atggtccagt cttgttacca gacaaccatt acttatccac
     5041 tcaatctgcc ttatccaaag atccaaacga aaagagagac cacatggtct tgttagaatt
     5101 tgttactgct gctggtatta cccatggtat ggatgaattg tacaaataaa cctgcaggca
     5161 tgcaagct
//
