# Supplementary material for: Cell division in Escherichia coli cultures monitored at single cell resolution
Source: BMC Microbiol. 2008 Apr 23;8:68. doi: 10.1186/1471-2180-8-68 (PMC2377270; doi:10.1186/1471-2180-8-68)
Supplement: Additional file 5 — Sequence of plasmid pRpoSmut2. [file 1471-2180-8-68-S5.txt]

LOCUS       pRpoSmut2     5145 bp    DNA   CIRCULAR SYN        21-MAR-2006
     CDS             complement (1659..2318)
                     /gene="chloramphenicol resistance gene"
     CDS             3630..4328
                     /gene="nlpD"
     misc_feature    3764..3844 "rpoS promoter"
     CDS             4396..5109
                     /gene="'GFP"
                     /product="GFP mut 2 coding sequence"
BASE COUNT     1309 a   1309 c   1258 g   1269 t
ORIGIN      
        1 tcgaccgatg cccttgagag ccttcaaccc agtcagctcc ttccggtggg cgcggggcat
       61 gactatcgtc gccgcactta tgactgtctt ctttatcatg caactcgtag gacaggtgcc
      121 ggcagcgctc tgggtcattt tcggcgagga ccgctttcgc tggagcgcga cgatgatcgg
      181 cctgtcgctt gcggtattcg gaatcttgca cgccctcgct caagccttcg tcactggtcc
      241 cgccaccaaa cgtttcggcg agaagcaggc cattatcgcc ggcatggcgg ccgacgcgct
      301 gggctacgtc ttgctggcgt tcgcgacgcg aggctggatg gccttcccca ttatgattct
      361 tctcgcttcc ggcggcatcg ggatgcccgc gttgcaggcc atgctgtcca ggcaggtaga
      421 tgacgaccat cagggacagc ttcaaggatc gctcgcggct cttaccagcc taacttcgat
      481 cactggaccg ctgatcgtca cggcgattta tgccgcctcg gcgagcacat ggaacgggtt
      541 ggcatggatt gtaggcgccg ccctatacct tgtctgcctc cccgcgttgc gtcgcggtgc
      601 atggagccgg gccacctcga cctgaatgga agccggcggc acctcgctaa cggattcacc
      661 actccaagaa ttggagccaa tcaattcttg cggagaactg tgaatgcgca aaccaaccct
      721 tggcagaaca tatccatcgc gtccgccatc tccagcagcc gcacgcggcg catctcgggc
      781 agcgttgggt cctggccacg ggtgcgcatg atcgtgctcc tgtcgttgag gacccggcta
      841 ggctggcggg gttgccttac tggttagcag aatgaatcac cgatacgcga gcgaacgtga
      901 agcgactgct gctgcaaaac gtctgcgacc tgagcaacaa catgaatggt cttcggtttc
      961 cgtgtttcgt aaagtctgga aacgcggaag tcccctacgt gctgctgaag ttgcccgcaa
     1021 cagagagtgg aaccaaccgg tgataccacg atactatgac tgagagtcaa cgccatgagc
     1081 ggcctcattt cttattctga gttacaacag tccgcaccgc tgtccggtag ctccttccgg
     1141 tgggcgcggg gcatgactat cgtcgccgca cttatgactg tcttctttat catgcaactc
     1201 gtaggacagg tgccggcagc gcccaacagt cccccggcca cggggcctgc caccataccc
     1261 acgccgaaac aagcgccctg caccattatg ttccggatct gcatcgcagg atgctgctgg
     1321 ctaccctgtg gaacacctac atctgtatta acgaagcgct aaccgttttt atcaggctct
     1381 gggaggcaga ataaatgatc atatcgtcaa ttattacctc cacggggaga gcctgagcaa
     1441 actggcctca ggcatttgag aagcacacgg tcacactgct tccggtagtc aataaaccgg
     1501 taaaccagca atagacataa gcggctattt aacgaccctg ccctgaaccg acgaccgggt
     1561 cgaatttgct ttcgaatttc tgccattcat ccgcttatta tcacttattc aggcgtagca
     1621 ccaggcgttt aagggcacca ataactgcct taaaaaaatt acgccccgcc ctgccactca
     1681 tcgcagtact gttgtaattc attaagcatt ctgccgacat ggaagccatc acagacggca
     1741 tgatgaacct gaatcgccag cggcatcagc accttgtcgc cttgcgtata atatttgccc
     1801 atggtgaaaa cgggggcgaa gaagttgtcc atattggcca cgtttaaatc aaaactggtg
     1861 aaactcaccc agggattggc tgagacgaaa aacatattct caataaaccc tttagggaaa
     1921 taggccaggt tttcaccgta acacgccaca tcttgcgaat atatgtgtag aaactgccgg
     1981 aaatcgtcgt ggtattcact ccagagcgat gaaaacgttt cagtttgctc atggaaaacg
     2041 gtgtaacaag ggtgaacact atcccatatc accagctcac cgtctttcat tgccatacgg
     2101 aattccggat gagcattcat caggcgggca agaatgtgaa taaaggccgg ataaaacttg
     2161 tgcttatttt tctttacggt ctttaaaaag gccgtaatat ccagctgaac ggtctggtta
     2221 taggtacatt gagcaactga ctgaaatgcc tcaaaatgtt ctttacgatg ccattgggat
     2281 atatcaacgg tggtatatcc agtgattttt ttctccattt tagcttcctt agctcctgaa
     2341 aatctcgata actcaaaaaa tacgcccggt agtgatctta tttcattatg gtgaaagttg
     2401 gaacctctta cgtgccgatc aacgtctcat tttcgccaaa agttggccca gggcttcccg
     2461 gtatcaacag ggacaccagg atttatttat tctgcgaagt gatcttccgt cacaggtatt
     2521 tattcggcgc aaagtgcgtc gggtgatgct gccaacttac tgatttagtg tatgatggtg
     2581 tttttgaggt gctccagtgg cttctgtttc tatcagctgt ccctcctgtt cagctactga
     2641 cggggtggtg cgtaacggca aaagcaccgc cggacatcag cgctagcgga gtgtatactg
     2701 gcttactatg ttggcactga tgagggtgtc agtgaagtgc ttcatgtggc aggagaaaaa
     2761 aggctgcacc ggtgcgtcag cagaatatgt gatacaggat atattccgct tcctcgctca
     2821 ctgactcgct acgctcggtc gttcgactgc ggcgagcgga aatggcttac gaacggggcg
     2881 gagatttcct ggaagatgcc aggaagatac ttaacaggga agtgagaggg ccgcggcaaa
     2941 gccgtttttc cataggctcc gcccccctga caagcatcac gaaatctgac gctcaaatca
     3001 gtggtggcga aacccgacag gactataaag ataccaggcg tttccccctg gcggctccct
     3061 cgtgcgctct cctgttcctg cctttcggtt taccggtgtc attccgctgt tatggccgcg
     3121 tttgtctcat tccacgcctg acactcagtt ccgggtaggc agttcgctcc aagctggact
     3181 gtatgcacga accccccgtt cagtccgacc gctgcgcctt atccggtaac tatcgtcttg
     3241 agtccaaccc ggaaagacat gcaaaagcac cactggcagc agccactggt aattgattta
     3301 gaggagttag tcttgaagtc atgcgccggt taaggctaaa ctgaaaggac aagttttggt
     3361 gactgcgctc ctccaagcca gttacctcgg ttcaaagagt tggtagctca gagaaccttc
     3421 gaaaaaccgc cctgcaaggc ggttttttcg ttttcagagc aagagattac gcgcagacca
     3481 aaacgatctc aagaagatca tcttattaat cagataaaat atttctagat ttcagtgcaa
     3541 tttatctctt caaatgtagc acctgaagtc agccccatac gatataagtt gtaattctca
     3601 tgtttgacag cttatcatcg ataagcttgc gcaacaatat tcaggcacca tacgcgctga
     3661 acgttggtca gaccttgcag gtgggtaatg cttccggtac gccaatcact ggcggaaatg
     3721 ccattaccca ggccgacgca gcagagcaag gagttgtgat caagcctgca caaaattcca
     3781 ccgttgctgt tgcgtcgcaa ccgacaatta cgtattctga gtcttcgggt gaacagagtg
     3841 ctaacaaaat gttgccgaac aacaagccaa ctgcgaccac ggtcacagcg cctgtaacgg
     3901 taccaacagc aagcacaacc gagccgactg tcagcagtac atcaaccagt acgcctatct
     3961 ccacctggcg ctggccgact gagggcaaag tgatcgaaac ctttggcgct tctgaggggg
     4021 gcaacaaggg gattgatatc gcaggcagca aaggacaggc aattatcgcg accgcagatg
     4081 gccgcgttgt ttatgctggt aacgcgctgc gcggctacgg taatctgatt atcatcaaac
     4141 ataatgatga ttacctgagt gcctacgccc ataacgacac aatgctggtc cgggaacaac
     4201 aagaagttaa ggcggggcaa aaaatagcga ccatgggtag caccggaacc agttcaacac
     4261 gcttgcattt tgaaattcgt tacaagggga aatccgtaaa cccgctgcgt tatttgccgc
     4321 agcgataaat cggcggaacc aggcttttgc ttgaatgttc cgtcaaggga tcacgggtag
     4381 gagccacctc atatgtctaa aggtgaagaa ttattcactg gtgttgtccc aattttggtt
     4441 gaattagatg gtgatgttaa tggtcacaaa ttttctgtct ccggtgaagg tgaaggtgat
     4501 gctacttacg gtaaattgac cttaaaattt atttgtacta ctggtaaatt gccagttcca
     4561 tggccaacct tagtcactac tttcgcgtat ggtcttcaat gttttgctag atacccagat
     4621 catatgaaac aacatgactt tttcaagtct gccatgccag aaggttatgt tcaagaaaga
     4681 actatttttt tcaaagatga cggtaactac aagaccagag ctgaagtcaa gtttgaaggt
     4741 gataccttag ttaatagaat cgaattaaaa ggtattgatt ttaaagaaga tggtaacatt
     4801 ttaggtcaca aattggaata caactataac tctcacaatg tttacatcat ggctgacaaa
     4861 caaaagaatg gtatcaaagt taacttcaaa attagacaca acattgaaga tggttctgtt
     4921 caattagctg accattatca acaaaatact ccaattggtg atggtccagt cttgttacca
     4981 gacaaccatt acttatccac tcaatctgcc ttatccaaag atccaaacga aaagagagac
     5041 cacatggtct tgttagaatt tgttactgct gctggtatta cccatggtat ggatgaattg
     5101 tacaaataaa cctgcaggaa ttcgatatca agcttatcga taccg
//
