# Supplementary material for: Cell division in Escherichia coli cultures monitored at single cell resolution
Source: BMC Microbiol. 2008 Apr 23;8:68. doi: 10.1186/1471-2180-8-68 (PMC2377270; doi:10.1186/1471-2180-8-68)
Supplement: Additional file 6 — Sequence of plasmid pJBdps. [file 1471-2180-8-68-S6.txt]

LOCUS       pJBdps       8404 bp    DNA   CIRCULAR SYN        21-APR-2008
FEATURES             Location/Qualifiers
     CDS             41..973
                     /gene="'xylS839"
                     /product="regulatory protein"
     misc_feature    1513..1623
                     /gene="oriT"
                     /product="origin of transfer from RK2"
     CDS             complement (2078..2728)
                     /gene="tetR"
                     /product="repressor protein"
     CDS             2834..4033
                     /gene="tetA"
                     /product="confers tetracycline resistance"
     misc_feature    4607..5132
                     /gene="oriV,RK2"
                     /product="origin of vegetative replication, oriV, from RK2"
     CDS             5360..5478
                     /gene="neo"
                     /product="neomycin phosphotransferase"
     CDS             5530..6678
                     /gene="trfA"
                     /product="RK2 replication initiation protein"
     misc_feature    6729..7338
                     /gene="term"
                     /product="bidirectional transcription terminator"
     CDS             complement (7430..8146)
                     /gene="GFP"
                     /product="GFP mut2"
     misc_feature    8146..12
                     /gene="dps promoter region"
BASE COUNT     1914 a   2276 c   2319 g   1895 t
ORIGIN      
        1 ctagaggatc cccgggtacc gagctctggt accgcggccg atcttcgtcc acgccgagcc
       61 ctatgcagtc tccgattatg ttaaccagta tgtcggtacg cactctattc gcctgcccaa
      121 gggcgggccc ccggcaggca ggctgcacca cagaatcttc ggatgcctcg acctgtgtcg
      181 aatcagctac ggcggtagcg tgagggtaat ctcgcctgga ttagagacct gttatcatct
      241 gcaaataata ctcaaaggcc attgcctgtg gcgtggccat ggccaggagc actattttgc
      301 gccgggcgaa ctattgctgc tcaatccgga tgaccaagcc gacctgacct attcagaaga
      361 ttgcgagaaa tttatcgtta aattgccctc agtggtcctt gatcgggcat gcagtgacaa
      421 caattggcac aagccgaggg agggtatccg tttcgccgcg cgacacaatc tccagcaact
      481 cgatggcttt atcaatctac tcgggttagt ttgtgacgaa gcggaacata caaagtcgat
      541 gcctcgggtc caagagcact atgcggggat catcgcttcc aagctgctcg aaatgctggg
      601 cagcaatgtc agccgtgaaa ttttcagcaa aggtaacccg tctttcgagc gagtcgttca
      661 attcattgag gagaatctca aacggaatat cagccttgag cggttagcgg agctggcgat
      721 gatgagtcca cgctcgctct acaatttgtt cgagaagcat gccggcacca cgccgaagaa
      781 ctacatccgc aaccgcaagc tcgaaagcat ccgcgcctgc ttgaacgatc ccagtgccaa
      841 tgtgcgtagt ataactgaga tagccctaga ctacggcttc ttacatttgg gacgcttcgc
      901 tgaaaactat aggagcgcgt tcggcgagtt gccttccgac accctgcgtc aatgcaaaaa
      961 ggaagtggct tgattacgaa cgtagccgaa gaagggatgg gttggcatcg cccggctttc
     1021 ttagacactc tccaagctct gaaatagcgt tttacaaact ccactggcta tagtgccggc
     1081 gtttgcccgc gctctccgtg gccgcgtccc aatgcaggtc gggttcctcg acccgaagtg
     1141 cccttgggca tctccacttc agcgtctgac cttgctggcc agttcgccgc cgatgccgaa
     1201 gtggcccttg gccatctccg tgataatcac tcgcacgctg gtcagcggcg catccaggga
     1261 gcgcgagatg gcctcgctga cttcccgaat gagggtttcc ttctgctcgt cgctgcggcc
     1321 ttcaaggatg tggatctgct ggccgaaagg gggatgtgct gcaaggcgat taagttgggt
     1381 aacgccaggg ttttcccagt cacgacgttg taaaacgacg gccagtgaat taattcttga
     1441 agacgaaagg gcctcgtgat acgcctattt ttataggtta atgtcatgat aataatggtt
     1501 tcttagagct tacggccagc ctcgcagagc aggattcccg ttgagcaccg ccaggtgcga
     1561 ataagggaca gtgaagaagg aacacccgct cgcgggtggg cctacttcac ctatcctgcc
     1621 cggctgacgc cgttggatac accaaggaaa gtctacacga accctttggc aaaatcctgt
     1681 atatcgtgcg aaaaaggatg gatataccga aaaaatcgct ataatgaccc cgaagcaggg
     1741 ttatgcagcg gaaaagatcc gtcggctgca gcgatccgtc gatctatctc atctgcgcaa
     1801 ggcagaacgt gaagacggcc gccctggacc tcgcccgcga gcgccagcgc acgaggccgg
     1861 cgcgcggacc cgccgcggcc cacgagcgga cgccgcagca ggagcgccag aaggccgcca
     1921 gagaggccga gcgcggcgtg aggcttggac gctagggcag ggcatgaaaa agcccgtagc
     1981 gggcgctacg gggctctgac gcggtggaaa gggggagggg atgttgtcta catggctctg
     2041 ctgtagtgag tgggttgcgc tccggcagcg gtcctgatca atcgtcaccc tttctcggtc
     2101 cttcaacgtt cctgacaacg agcctccttt tcgccaatcc atcgacaatc accgcgagtc
     2161 cctgctcgaa cgctgcgtcc ggaccggctt cgtcgaaggc gtctatcgcg gcccgcaaca
     2221 gcggcgagag cggagcctgt tcaacggtgc cgccgcgctc gccggactcg ctgtcgccgg
     2281 cctgctcctc aagcacggcc ccaacagtga agtagctgat tgtcatcagc gcattgacgg
     2341 cgtccccggc cgaaaaaccc gcctcgcaga ggaagcgaag ctgcgcgtcg gccgtttcca
     2401 tctgcggtgc gcccggtcgc gtgccggcat ggatgcgcgc gccatcgcgg taggcgagca
     2461 gcgcctgcct gaagctgcgg gcattcccag tcagaaatga gcgccagtcg tcgtcggctc
     2521 tcggcaccga agtgctatga ttctccgcca gcatggcttc ggccagtgcg tcgagcagcg
     2581 cccgcttgtt cctgaagtgc cagtaaagcg ccggctgctg aacccccaac cgttccgcca
     2641 gtttgcgtgt cgtcagaccg tctacgccga cctcgttcaa caggtctagg gcggcacgga
     2701 tcactgtatt cggctgcaac tttgtcatgc ttgacacttt atcactgata aacataatat
     2761 gtccaccaac ttatcagtga taaagaatcc gcgcgttcaa tcggaccagc ggaggctggt
     2821 ccggaggcca gacgtgaaac ccaacatacc cctgatcgta attctgagca ctgtcgcgct
     2881 cgacgctgtc ggcatcggcc tgattatgcc ggtgctgccg ggcctcctgc gcgatctggt
     2941 tcactcgaac gacgtcaccg cccactatgg cattctgctg gcgctgtatg cgttggtgca
     3001 atttgcctgc gcacctgtgc tgggcgcgct gtcggatcgt ttcgggcggc ggccaatctt
     3061 gctcgtctcg ctggccggcg ccactgtcga ctacgccatc atggcgacag cgcctttcct
     3121 ttgggttctc tatatcgggc ggatcgtggc cggcatcacc ggggcgactg gggcggtagc
     3181 cggcgcttat attgccgata tcactgatgg cgatgagcgc gcgcggcact tcggcttcat
     3241 gagcgcctgt ttcgggttcg ggatggtcgc gggacctgtg ctcggtgggc tgatgggcgg
     3301 tttctccccc cacgctccgt tcttcgccgc ggcagccttg aacggcctca atttcctgac
     3361 gggctgtttc cttttgccgg agtcgcacaa aggcgaacgc cggccgttac gccgggaggc
     3421 tctcaacccg ctcagcttcg ttcggtgggc ccggggcatg accgtcgtcg ccgccctgat
     3481 ggcggtcttc ttcatcatgc aacttgtcgg acaggtgccg gccgcgcttt gggtcatttt
     3541 cggcgaggat cgctttcact gggacgcgac cacgatcggc atttcgcttg ccgcatttgg
     3601 cattctgcat tcactcgccc aggcaatgat caccggccct gtagccgccc ggctcggcga
     3661 aaggcgggca ctcatgctcg gaatgattgc cgacggcaca ggctacatcc tgcttgcctt
     3721 cgcgacacgg ggatggatgg cgttcccgat catggtcctg cttgcttcgg gtggcatcgg
     3781 aatgccggcg ctgcaagcaa tgttgtccag gcaggtggat gaggaacgcc aggggcagct
     3841 gcaaggctca ctggcggcgc tcaccagcct gacctcgatc gtcggacccc tcctcttcac
     3901 ggcgatctat gcggcttcta taacaacgtg gaacgggtgg gcatggattg caggcgctgc
     3961 cctctacttg ctctgcctgc cggcgctgcg tcgcgggctt tggagcggcg cagggcaacg
     4021 agccgatcgc tgatcgtgga aacgataggg acggatcgct gcagcgcaaa ctattaactg
     4081 gcgaactact tactctagct tcccggcaac aattaataga ctggatggag gcggataaag
     4141 ttgcaggacc acttctgcgc tcggcccttc cggctggctg gtttattgct gataaatctg
     4201 gagccggtga gcgtgggtct cgcggtatca ttgcagcact ggggccagat ggtaagccct
     4261 cccgtatcgt agttatctac acgacgggga gtcaggcaac tatggatgaa cgaaatagac
     4321 agatcgctga gataggtgcc tcactgatta agcattggta actgtcagac caagtttact
     4381 catatatact ttagattgat ttaaaacttc atttttaatt taaaaggatc taggtgaaga
     4441 tcctttttga taatctcatg accaaaatcc cttaacgtga gttttcgttc cactgagcgt
     4501 cagaccccgt agaaaagatc aaaggatctt cttgagatcc tttttttctg cgggggatca
     4561 ggaccgctgc cggagcgcaa cccactcact acagcagagc catgtagggc cgccggcgtt
     4621 gtggatacca cgcggaaaac ttggccctca ctgacagatg aggggcggac gttgacactt
     4681 gaggggccga ctcacccggc gcggcgttga cagatgaggg gcaggctcga tttcggccgg
     4741 cgacgtggag ctggccagcc tcgcaaatcg gcgaaaacgc ctgattttac gcgagtttcc
     4801 cacagatgat gtggacaagc ctggggataa gtgccctgcg gtattgacac ttgaggggcg
     4861 cgactactga cagatgaggg gcgcgatcct tgacacttga ggggcagagt gatgacagat
     4921 gaggggcgca cctattgaca tttgaggggc tgtccacagg cagaaaatcc agcatttgca
     4981 agggtttccg cccgtttttc ggccaccgct aacctgtctt ttaacctgct tttaaaccaa
     5041 tatttataaa ccttgttttt aaccagggct gcgccctggc gcgtgaccgc gcacgccgaa
     5101 ggggggtgcc cccccttctc gaaccctccc ggcccgctaa cgcggcaccc catcccccca
     5161 ggggctgcgc ccctcggccg cgaacgacct caccccaaaa atggcagcca cgtagaaagc
     5221 cagtccgcag aaacggtgct gaccccggat gaatgtcagc tactgggcta tctggacaag
     5281 ggaaaacgca agcgcaaaga gaaagcaggt agcttgcagt gggcttacat ggcgatagct
     5341 agactgggcg gttttatgga cagcaagcga accggaattg ccagctgggg cgccctctgg
     5401 taaggttggg aagccctgca aagtaaactg gatggctttc ttgccgccaa ggatctgatg
     5461 gcgcagggga tcaagatcga cggatcgatc cggggaatta attccggggc aatcccgcaa
     5521 ggagggtgaa tgaatcggac gtttgaccgg aaggcataca ggcaagaact gatcgacgcg
     5581 gggttttccg ccgaggatgc cgaaaccatc gcaagccgca ccgtcatgcg tgcgccccgc
     5641 gaaaccttcc agtccgtcgg ctcgatggtc cagcaagcta cggccaagat cgagcgcgac
     5701 agcgtgcaac tggctccccc tgccctgccc gcgccatcgg ccgccgtgga gcgttcgcgt
     5761 cgtctcgaac aggaggcggc aggtttggcg aagtcgatga ccatcgacac gcgaggaact
     5821 atgacgacca agaagcgaaa aaccgccggc gaggacctgg caaaacaggt cagcgaggcc
     5881 aagcaggccg cgttgctgaa acacacgaag cagcagatca aggaaatgca gctttccttg
     5941 ttcgatattg cgccgtggcc ggacacgatg cgagcgatgc caaacgacac ggcccgctct
     6001 gccctgttca ccacgcgcaa caagaaaatc ccgcgcgagg cgctgcaaaa caaggtcatt
     6061 ttccacgtca acaaggacgt gaagatcacc tacaccggcg tcgagctgcg ggccgacgat
     6121 gacgaactgg tgtggcagca ggtgttggag tacgcgaagc gcacccctat cggcgagccg
     6181 atcaccttca cgttctacga gctttgccag gacctgggct ggtcgatcaa tggccggtat
     6241 tacacgaagg ccgaggaatg cctgtcgcgc ctacaggcga cggcgatggg cttcacgtcc
     6301 gaccgcgttg ggcacctgga atcggtgtcg ctgctgcacc gcttccgcgt cctggaccgt
     6361 ggcaagaaaa cgtcccgttg ccaggtcctg atcgacgagg aaatcgtcgt gctgtttgct
     6421 ggcgaccact acacgaaatt catatgggag aagtaccgca agctgtcgcc gacggcccga
     6481 cggatgttcg actatttcag ctcgcaccgg gagccgtacc cgctcaagct ggaaaccttc
     6541 cgcctcatgt gcggatcgga ttccacccgc gtgaagaagt ggcgcgagca ggtcggcgaa
     6601 gcctgcgaag agttgcgagg cagcggcctg gtggaacacg cctgggtcaa tgatgacctg
     6661 gtgcattgca aacgctaggg ccttgtgggg tcagttccgg ctgggggttc agcagccacc
     6721 tgcatcgcaa gctagcttgc tagagggtca gctttatgct tgtaaaccgt tttgtgaaaa
     6781 aatttttaaa ataaaaaagg ggacctctag ggtccccaat taattagtaa tataatctat
     6841 taaaggtcat tcaaaaggtc atccaccgga tcaattcccc tgctcgcgca ggctgggtgc
     6901 caagctctcg ggtaacatca aggcccgatc cttggtagtc ggcaaataat gtctaacaat
     6961 tcgttcaagc cgacgccgct tcgcggcgcg gcttaactca agcgttagat gcactaagca
     7021 cataattgct cacagccaaa ctatcaggtc aagtctgctt ttattatttt taagcgtgca
     7081 taataagccc tacacaaatt gggagatata tcatgaaagg ctggcttttt cttgttatcg
     7141 caatagttgg cgaagtaatc gcaacatccg cattaaaatc tagcgagggc tttactaagc
     7201 tgatccggtg gatgaccttt tgaatgacct ttaatagatt atattactaa ttaattgggg
     7261 accctagagg tccccttttt tattttaaaa attttttcac aaaacggttt acaagcataa
     7321 agctgactct agctagagga tcttcgaatg catcgcgcgc accgtacgtc tcgaggaatt
     7381 cctgcaggat atctggatcc acgaagcttg atatcgaatt cctgcaggtt tatttgtaca
     7441 attcatccat accatgggta ataccagcag cagtaacaaa ttctaacaag accatgtggt
     7501 ctctcttttc gtttggatct ttggataagg cagattgagt ggataagtaa tggttgtctg
     7561 gtaacaagac tggaccatca ccaattggag tattttgttg ataatggtca gctaattgaa
     7621 cagaaccatc ttcaatgttg tgtctaattt tgaagttaac tttgatacca ttcttttgtt
     7681 tgtcagccat gatgtaaaca ttgtgagagt tatagttgta ttccaatttg tgacctaaaa
     7741 tgttaccatc ttctttaaaa tcaatacctt ttaattcgat tctattaact aaggtatcac
     7801 cttcaaactt gacttcagct ctggtcttgt agttaccgtc atctttgaaa aaaatagttc
     7861 tttcttgaac ataaccttct ggcatggcag acttgaaaaa gtcatgttgt ttcatatgat
     7921 ctgggtatct agcaaaacat tgaagaccat acgcgaaagt agtgactaag gttggccatg
     7981 gaactggcaa tttaccagta gtacaaataa attttaaggt caatttaccg taagtagcat
     8041 caccttcacc ttcaccggag acagaaaatt tgtgaccatt aacatcacca tctaattcaa
     8101 ccaaaattgg gacaacacca gtgaataatt cttcaccttt agacatatgt tcatatcctc
     8161 ttgatgttat gtcccagtaa ttaacgagat taagtatagc accggctatg tgttccgcta
     8221 ttctggctgt tcctatcaca ctaatagtgg taacaagcgt gaaaaacaaa actaataaag
     8281 attcaatgag ttagatatat tgataagaac aattcttatt tatctgctcg ccaggaattt
     8341 tcggaataaa tatgcttttg cataattcga tatataaaga cggtgtagag gaaaagtagc
     8401 gagt
//
